# Supplementary material for: Mild Choline Deficiency and MTHFD1 Synthetase Deficiency Interact to Increase Incidence of Developmental Delays and Defects in Mice
Source: Nutrients. 2021 Dec 28;14(1):127. doi: 10.3390/nu14010127 (PMC8747146; doi:10.3390/nu14010127)
Supplement: Supplementary file 1 [file nutrients-14-00127-s001.zip]

Archive with 2 entries (2 files):
- Christensen et al 2021 Supplemental Figures.pdf
- Christensen et al 2021 Supplemental Tables.pdf
